# Supplementary material for: GPER Activation Inhibits Cancer Cell Mechanotransduction and Basement Membrane Invasion via RhoA
Source: Cancers (Basel). 2020 Jan 25;12(2):289. doi: 10.3390/cancers12020289 (PMC7073197; doi:10.3390/cancers12020289)
Supplement: Supplementary file 1 [file cancers-12-00289-s001.zip]

Archive with 14 entries (13 files):
- cancers-679112-supplement/
- cancers-679112-supplement/Supplementary Figure S1.TIF
- cancers-679112-supplement/Supplementary Figure S10.TIF
- cancers-679112-supplement/Supplementary Figure S11.TIF
- cancers-679112-supplement/Supplementary Figure S12.TIF
- cancers-679112-supplement/Supplementary Figure S2.TIF
- cancers-679112-supplement/Supplementary Figure S3.TIF
- cancers-679112-supplement/Supplementary Figure S4.TIF
- cancers-679112-supplement/Supplementary Figure S5.TIF
- cancers-679112-supplement/Supplementary Figure S6.TIF
- cancers-679112-supplement/Supplementary Figure S7.TIF
- cancers-679112-supplement/Supplementary Figure S8.TIF
- cancers-679112-supplement/Supplementary Figure S9.TIF
- cancers-679112-supplement/Supplementary Material.TIF
